# Supplementary material for: Gut Microbiota, Intestinal Barrier Function, and Metabolism Across Adiposity and Glucose Tolerance
Source: Nutrients. 2025 Oct 28;17(21):3380. doi: 10.3390/nu17213380 (PMC12610977; doi:10.3390/nu17213380)
Supplement: Supplementary file 1 [file nutrients-17-03380-s001.zip]

Archive with 6 entries (6 files):
- Supplementary FigureS3.jpg
- Supplementary Table S1.xlsx
- SupplementaryFigureS1.jpg
- SupplementaryFigureS2.jpg
- SupplementaryFigureS4.jpg
- SupplementaryFigureS5.jpg
