# Supplementary material for: Gut Microbiota, Intestinal Barrier Function, and Metabolism Across Adiposity and Glucose Tolerance
Source: Nutrients. 2025 Oct 28;17(21):3380. doi: 10.3390/nu17213380 (PMC12610977; doi:10.3390/nu17213380)
Supplement: Supplementary file 1 [file nutrients-17-03380-s001.zip › Supplementary Table S1.xlsx]

## Sheet: Sheet1
sample	no.seqs	goods coverage
10_NOB	30776	99.9318
11_CON	30776	99.9643
13_NOB	30776	99.9513
14_NOB	30776	99.9318
15_DOB	30776	99.9285
17_DOB	30776	99.9415
18_DOB	30776	99.9448
19_CON	30776	99.9285
1_NOB	30776	99.9708
20_DOB	30776	99.961
21_NOB	30776	99.948
22_DOB	30776	99.9545
23_CON	30776	99.9708
27_DOB	30776	99.9155
28_DOB	30776	99.9643
29_NOB	30776	99.922
2_DOB	30776	99.9188
30_CON	30776	99.9578
31_NOB	30776	99.922
32_CON	30776	99.935
33_DOB	30776	99.9285
34_CON	30776	99.9285
35_NOB	30776	99.9513
36_DOB	30776	99.935
38_NOB	30776	99.9545
39_CON	30776	99.922
40_DOB	30776	99.9383
41_CON	30776	99.9285
43_NOB	30776	99.8863
44_CON	30776	99.961
45_CON	30776	99.9415
46_NOB	30776	99.9675
48_CON	30776	99.948
4_DOB	30776	99.9383
5_CON	30776	99.9545
6_NOB	30776	99.9708
8_CON	30776	99.9448
9_NOB	30776	99.9513
